# Supplementary material for: Unravelling the hidden ancestry of American admixed populations
Source: Nat Commun. 2015 Mar 24;6:6596. doi: 10.1038/ncomms7596 (PMC4374169; doi:10.1038/ncomms7596)
Supplement: Supplementary Data 1 — Ancestry composition for recipient populations; standard error estimated by 22 jack-knife resampling indicated in brackets. [file ncomms7596-s2.xlsx]

## Sheet: Sheet1
Supplementary Data 1: Ancestry composition for recipient populations; standard error estimated by 22 jack-knife resampling indicated in brackets.
Name of the Cluster	African-American A		African-American B		Barbados		Colombia A		Colombia B		Dominican R.		Ecuador		Maya		Mexico		Peru		Puerto Rico A		Puerto Rico B
South Africa Bantu 2	0.0301	-0.0093	0.0254	-0.0053	0.0222	-0.0068	0.0024	-0.0021	0.0037	-0.0028	0.0118	-0.0094	0.0019	-0.0026	0	0	0.0028	-0.0009	0	0	0.002	-0.0026	0.0044	-0.0058
South Africa Bantu 3	0.0192	-0.0093	0.0233	-0.0068	0.0039	-0.0087	0	0	0.0032	-0.0028	0.0158	-0.0106	0.0026	-0.0026	0	0	0	0	0.0004	-0.0006	0.0024	-0.0026	0.0076	-0.0045
South Africa Bantu 4	0	0	0	0	0.0023	-0.0181	0	0	0	0	0	0	0	0	0	0	0	0	0	0	0	0	0	0
South Africa Bantu 5	0	0	0	0	0	0	0	0	0	0	0	0	0	0	0	0	0	0	0	0	0	0	0	0
South Africa Bantu 7	0	0	0	-0.0008	0.0027	-0.0102	0	0	0	0	0	-0.0035	0	0	0	0	0	0	0	0	0	0	0	0
South Africa Bantu 8	0	0	0	0	0.0042	-0.0082	0	0	0	0	0	0	0	0	0	0	0	0	0	0	0	0	0	0
South Africa Bantu 9	0.0062	-0.009	0.0059	-0.0059	0	0	0.0017	-0.0017	0	0	0.0079	-0.0072	0	0	0	0	0	0	0	0	0.0048	-0.0029	0.0024	-0.0044
South Africa Bantu 10	0	0	0	0	0	0	0	0	0	0	0	0	0	0	0	0	0	0	0	0	0	0	0	0
South Africa Bantu 11	0	0	0	0	0	0	0	0	0	0	0	0	0	0	0	0	0	0	0	0	0	0	0	0
San 2	0.0007	-0.0007	0.001	-0.0006	0.0019	-0.0007	0	0	0.0001	-0.0003	0.0003	-0.0008	0	0	0	0	0	0	0	0	0.0001	-0.0003	0.0003	-0.0004
San 3	0	-0.0001	0	-0.0001	0.0004	-0.0004	0	0	0	0	0	0	0	0	0	0	0	0	0	0	0	0	0	-0.0001
Bantu Kenya 1	0.0491	-0.0372	0.0543	-0.0249	0.0205	-0.0326	0.0087	-0.0022	0.0039	-0.0144	0.0138	-0.0191	0.0003	-0.0084	0	0	0	0	0	0	0.0194	-0.0024	0.0329	-0.0053
Bantu Kenya 2	0.0004	-0.0011	0.0003	-0.0006	0.0003	-0.0007	0.0002	-0.0002	0.0007	-0.0003	0	0	0.0007	-0.0005	0	0	0.0008	-0.0002	0	0	0.0002	-0.0003	0.0005	-0.0005
Bantu Kenya 3	0	0	0	0	0.0209	-0.0193	0	-0.0004	0.0051	-0.0092	0.0274	-0.0178	0	-0.005	0	0	0.0004	-0.0006	0	0	0	0	0	0
Bantu Kenya 4	0.0297	-0.027	0.0256	-0.0167	0	0	0	0	0	0	0	-0.0109	0.0038	-0.0079	0	0	0	0	0	0	0	0	0	-0.0023
Herero 2	0	-0.0055	0.0081	-0.0064	0.0021	-0.0053	0	-0.0019	0	0	0.0054	-0.0122	0.0021	-0.0005	0.0012	-0.0012	0.002	-0.0003	0.002	-0.0003	0.0037	-0.0023	0	-0.0047
Herero 4	0.0255	-0.0261	0.0048	-0.0173	0	-0.0056	0.0087	-0.0052	0.0129	-0.002	0.0163	-0.0341	0	0	0	0	0	0	0	0	0	-0.0061	0.0194	-0.0145
Sandawe 2	0.0002	-0.0006	0.0007	-0.0004	0.0001	-0.0004	0.0002	-0.0001	0.0007	-0.0005	0	0	0.0009	-0.0005	0	-0.0001	0.0004	-0.0002	0.0003	-0.0002	0.0003	-0.0002	0.0009	-0.0004
Sandawe 3	0.0016	-0.0025	0.0014	-0.0016	0.0029	-0.0023	0	0	0	0	0.0045	-0.0015	0	0	0	0	0	0	0	0	0.0011	-0.0004	0	0
Sandawe 4	0	0	0	0	0	0	0.0001	-0.0001	0.0003	-0.0004	0	0	0	0	0	0	0	-0.0001	0	0	0	0	0.0002	-0.0002
Sandawe 5	0	0	0	0	0	0	0	0	0	0	0	0	0	0	0	0	0	0	0	0	0	0	0	0
Herero 5	0.0058	-0.0074	0.003	-0.0037	0.0041	-0.0071	0	0	0	0	0	-0.0001	0	0	0	0	0	0	0	0	0	0	0	0
Mbuti Pygmy	0.0036	-0.0003	0.003	-0.0003	0.003	-0.0004	0.0004	-0.0001	0.0006	-0.0002	0.0019	-0.0004	0	0	0	0	0	0	0	0	0.0005	-0.0002	0.001	-0.0002
Biaka Pygmy	0.0079	-0.0007	0.0076	-0.0004	0.0052	-0.0005	0.0007	-0.0002	0.001	-0.0002	0.0041	-0.0007	0.0002	-0.0003	0	0	0.0001	-0.0001	0	0	0.0016	-0.0002	0.0031	-0.0003
Mandenka 1	0.0018	-0.0007	0.0018	-0.0003	0.0017	-0.0005	0.0004	-0.0002	0.0007	-0.0002	0.0009	-0.0006	0.0006	-0.0004	0.0008	-0.0009	0.0006	-0.0002	0.0013	-0.0001	0.0005	-0.0003	0.0017	-0.0005
Mandenka 2	0.0532	-0.0017	0.0515	-0.0011	0.0386	-0.002	0.0081	-0.0006	0.0082	-0.001	0.0459	-0.002	0.0062	-0.0013	0	0	0.0061	-0.0007	0.0004	-0.0004	0.0172	-0.0007	0.0233	-0.0017
Yoruba	0.522	-0.0096	0.4906	-0.0073	0.7403	-0.012	0.0338	-0.0014	0.0576	-0.0037	0.2397	-0.0081	0.0333	-0.0024	0	-0.0003	0.0126	-0.0009	0.0062	-0.0011	0.0662	-0.0021	0.116	-0.0046
Georgia	0	0	0.0005	-0.0004	0.0001	-0.0006	0.0034	-0.0015	0.0032	-0.0021	0.0042	-0.0015	0	0	0	0	0	-0.0005	0	0	0.0063	-0.0021	0.0063	-0.0023
Cyprus	0.0004	-0.0024	0.0031	-0.0008	0.0023	-0.0013	0	-0.0006	0.0049	-0.0074	0.0019	-0.0053	0.0085	-0.0057	0	0	0.0043	-0.0039	0	0	0.0171	-0.0045	0.0174	-0.0064
South Italy	0	0	0.0135	-0.0028	0.0068	-0.0044	0.037	-0.0107	0.0453	-0.0163	0.0161	-0.0129	0.011	-0.0148	0	0	0.0069	-0.0079	0	0	0.0338	-0.0116	0.0419	-0.0128
North Italy	0.0081	-0.0044	0.0015	-0.0014	0	0	0	0	0	-0.0043	0.0072	-0.0095	0	0	0	0	0	0	0	0	0	0	0	0
Tuscany 1	0	0	0	0	0.0033	-0.0047	0	0	0	0	0	-0.0035	0.002	-0.0124	0	0	0.0012	-0.004	0	0	0	0	0	0
Tuscany 2	0	0	0	0	0	-0.0017	0	0	0.0006	-0.0024	0	-0.0007	0.0063	-0.0045	0	-0.0012	0	0	0	0	0	0	0	0
Bulgaria 1	0	0	0	0	0	0	0	0	0	0	0	0	0	0	0	0	0	0	0	0	0	0	0	0
Bulgaria 2	0	0	0.0024	-0.004	0	-0.0016	0	0	0	0	0	-0.0006	0	0	0	0	0	0	0	0	0	0	0.0005	-0.0114
Greece	0	-0.0003	0	0	0	0	0	0	0	0	0	0	0.0033	-0.0075	0	0	0	0	0	0	0	0	0.0124	-0.0099
Spain 1	0.024	-0.0128	0.0204	-0.006	0.0091	-0.0091	0.1738	-0.0373	0.0161	-0.0367	0.1334	-0.0439	0.0191	-0.0406	0	0	0.1106	-0.0277	0	0	0.2318	-0.0449	0.2198	-0.0446
Spain 2	0.0054	-0.0117	0.0324	-0.006	0	0	0.1151	-0.1011	0.4564	-0.1174	0.3481	-0.0529	0	0	0.0465	-0.0165	0.1207	-0.069	0.127	-0.0456	0.4847	-0.0454	0.3985	-0.0458
Spain 3	0	0	0	0	0	0	0.3031	-0.1006	0	-0.1158	0	0	0.3376	-0.0501	0	0	0.1947	-0.0794	0.0122	-0.0543	0	0	0	0
Spain 4	0	0	0	0	0	-0.0007	0	0	0	0	0	0	0	0	0	0	0	0	0	0	0	0	0	0
Spain 5	0	0	0	0	0	0	0	0	0	0	0	0	0	0	0	0	0	0	0	0	0	0	0	0
Sardinia 1	0	0	0	0	0	0	0	0	0	0	0	0	0	0	0	0	0	0	0.0001	-0.0003	0.0004	-0.0008	0.0005	-0.0011
Sardinia 2	0	0	0	0	0	0	0	0	0.0001	-0.001	0	-0.0006	0	0	0	0	0	0	0	0	0	0	0	0
Sardinia 3	0	0	0	0	0	0	0	0	0.0004	-0.0008	0.0001	-0.0007	0	0	0	0	0	0	0	0	0	0	0	0
Basque 1	0	0	0	0	0	0	0.0685	-0.017	0.0708	-0.0185	0.008	-0.0092	0.0081	-0.0123	0.0153	-0.0047	0.0219	-0.0139	0.0408	-0.0103	0.009	-0.0052	0	0
Basque 2	0	0	0	0	0	0	0	0	0.0063	-0.007	0	0	0	-0.0017	0	0	0	0	0	0	0	0	0	0
Great Britain 1	0	0	0.0001	-0.0001	0	-0.0001	0	0	0.0005	-0.0008	0	0	0	-0.0003	0.0014	-0.0004	0.0007	-0.0004	0.0014	-0.0003	0	0	0	0
Great Britain 2	0.014	-0.0039	0.0031	-0.0012	0.0019	-0.0027	0	0	0	-0.0002	0	0	0	0	0.0076	-0.0045	0	-0.0021	0.0046	-0.0036	0	0	0	0
Great Britain 3	0.0004	-0.0002	0	-0.0001	0	0	0	-0.0001	0	0	0	0	0.0007	-0.0005	0.0006	-0.0003	0.0006	-0.0006	0.0009	-0.0003	0	0	0	0
Great Britain 4	0.1285	-0.0075	0.1084	-0.0062	0.0802	-0.008	0	0	0	0	0.0017	-0.006	0.018	-0.0125	0.0013	-0.0067	0.0143	-0.009	0.0095	-0.0069	0	0	0	0
Norway	0.0087	-0.0034	0.0065	-0.0014	0.0003	-0.0011	0	0	0	0	0.0001	-0.0026	0	0	0	0	0	0	0	0	0	0	0	0
France	0	-0.0079	0.0473	-0.0117	0.0083	-0.0179	0	0	0	0	0	0	0	0	0	0	0	0	0	0	0	0	0	0
Orkney 1	0.0008	-0.0002	0.0004	-0.0001	0.0002	-0.0002	0	0	0	0	0.0007	-0.0006	0.0005	-0.0005	0.0014	-0.0004	0.0002	-0.0003	0.0013	-0.0002	0	0	0	0
Orkney 2	0.0013	-0.0011	0.0012	-0.0006	0	-0.0004	0	0	0	0	0	0	0.0026	-0.0023	0.0042	-0.0018	0	0	0	-0.0004	0	0	0	0
Orkney 3	0	-0.0001	0.0001	-0.0002	0.0002	-0.0003	0	0	0	0	0	0	0	-0.0004	0	-0.0003	0.0001	-0.0005	0.0003	-0.0004	0	0	0	0
Lithuania	0.0002	-0.003	0.0002	-0.0025	0.0007	-0.0025	0	0	0	0	0	0	0	0	0	0	0	0	0	0	0	0	0	0
Poland	0.0033	-0.0053	0.0052	-0.0107	0.0024	-0.0055	0	0	0	0	0	0	0	0	0	0	0	0	0	0	0	0	0	0
Hungary	0	0	0.0096	-0.0189	0	-0.0074	0	0	0	0	0	0	0	0	0	0	0	0	0	0	0	0	0	0
Russia	0	0	0	0	0	0	0	0	0	0	0	0	0	0	0	0	0	0	0	0	0	0	0	0
Finland 1	0	-0.0001	0	0	0	0	0	0	0	0	0	0	0	0	0	0	0	0	0	0	0	0	0	0
Finland 2	0	0	0	0	0	0	0	0	0	0	0	0	0	0	0	0	0	0	0	0	0	0	0	0
Finland 3	0.0002	-0.0012	0	0	0.0012	-0.0009	0	0	0	0	0	0	0	0	0	0	0	0	0	0	0	0	0	0
Finland 4	0	0	0	0	0	0	0	0	0	0	0	0	0	0	0	0	0	0	0	0	0	0	0	0
Colombia 2	0.005	-0.0004	0.004	-0.0003	0.0001	-0.0002	0.0579	-0.0017	0.0729	-0.0021	0.0176	-0.0011	0.1159	-0.0037	0.204	-0.0052	0.0933	-0.0022	0.1807	-0.004	0.0348	-0.0013	0.0367	-0.0018
Surui	0.0017	-0.0001	0.0012	-0.0001	0.0001	-0.0001	0.0183	-0.0006	0.0239	-0.0009	0.0057	-0.0004	0.0384	-0.0012	0.0652	-0.0019	0.0308	-0.001	0.059	-0.0016	0.0104	-0.0004	0.0114	-0.0005
Karitiana 2	0.0025	-0.0002	0.0017	-0.0001	0.0001	-0.0001	0.027	-0.0009	0.0352	-0.0015	0.0079	-0.0006	0.0554	-0.0016	0.0963	-0.0023	0.0459	-0.0011	0.0855	-0.0021	0.0142	-0.0006	0.0155	-0.0006
Pima 1	0.0052	-0.0004	0.0029	-0.0003	0.0001	-0.0002	0.0404	-0.0013	0.052	-0.0021	0.0111	-0.0007	0.0818	-0.0029	0.1622	-0.0048	0.1014	-0.0026	0.1332	-0.0035	0.0196	-0.0009	0.0212	-0.0011
Pima 2	0	0	0	0	0	0	0	0	0	0	0	0	0	0	0	0	0	0	0	0	0	0	0	0
China	0.0332	-0.0061	0.0262	-0.0052	0.0059	-0.0039	0.0901	-0.0126	0.1126	-0.0118	0.0405	-0.0098	0.2381	-0.0117	0.3918	-0.0141	0.2266	-0.0089	0.333	-0.0085	0.0178	-0.0113	0.0044	-0.014
Supplementary Data 1: Ancestry composition for recipient populations; standard error estimated by 22 jack-knife resampling indicated in brackets.
